# Supplementary material for: Amplified Spontaneous Emission Threshold Dependence on Determination Method in Dye-Doped Polymer and Lead Halide Perovskite Waveguides
Source: Molecules. 2022 Jul 1;27(13):4261. doi: 10.3390/molecules27134261 (PMC9268657; doi:10.3390/molecules27134261)
Supplement: Supplementary file 1 [file molecules-27-04261-s001.zip]

Archive with 1 entries (1 files):
- molecules-1732676-supplementary.pdf
